# Supplementary material for: Juvenile Dungeness crabs (Metacarcinus magister) selectively integrate and modify the fatty acids of their experimental diets
Source: Philos Trans R Soc Lond B Biol Sci. 2020 Jun 15;375(1804):20200038. doi: 10.1098/rstb.2020.0038 (PMC7333968; doi:10.1098/rstb.2020.0038)
Supplement: Data S1 Crab FA Proportion [file rstb20200038supp2.xlsx]

## Sheet: PropData
SampleID	Experiment	Treatment	Type	Month	Location	CWmm	c14.0	i15.0	c15.0	i16.0	c16.0	c16.1n9	c16.1n7	c16.1n5	i17.0	a17.0	c16.2n4	c17.0	c17.1n9	i18.0	a18.0	c18.0	c18.1n9	c18.1n7	c18.1n6	c18.2n6	c18.2	c18.3n6	c18.3n3	c18.4n3	c20.0	c20.1n11	c20.1n9	c20.1n7	c20.2n6	c20.3n6	c20.4n6	c20.3n3	c20.4n3	c20.5n3	c22.0	c22.1n9	c22.1n7	c22.4n6	c22.5n3	c22.6n3	c24.0	c24.1n9
CD011-A	Wild	Wild	Crab	7	Crown Point	17	0.0290004	0.0021628	0.018164	0.0030809	0.273426	0.0005607	0.0315132	0.0021656	0.0121997	0.0061522	0.004291	0.0233391	0.0057205	0.0004876	0.0024489	0.139045	0.0440313	0.057401	0.0024966	0.0065759	0.0054179	0.0007236	0.0046001	0.0046567	0.0088205	0.0073933	0.0058885	0.0162936	0.0049461	0.0011224	0.0155892	0.0027234	0.0026222	0.14496	0.0094981	0.0005172	0.0049187	0.0010277	0.0129021	0.0784654	0.0020649	0.0005853
CD011-B	Wild	Wild	Crab	7	Crown Point	20	0.0272157	0.0018447	0.0120848	0.0026603	0.270629	0.0004801	0.0266924	0.0014631	0.0104305	0.0062076	0.0018606	0.0223624	0.0036677	0.0006823	0.0019207	0.139457	0.0454914	0.0528484	0.0021425	0.0086345	0.0029194	0.0005062	0.0052903	0.0031118	0.0072414	0.0072269	0.0041564	0.0137271	0.0046615	0.0009189	0.020333	0.0018084	0.0021347	0.179716	0.0075585	0.0004104	0.0020118	0.001073	0.0105622	0.0840775	0.0015375	0.0002423
CD011-C	Wild	Wild	Crab	7	Crown Point	26	0.0167745	0.0005647	0.0063036	0.0009828	0.250236	0.0003332	0.0183179	0.0006464	0.0080455	0.0031686	0.0008567	0.0215194	0.0033304	0.0005338	0.0022165	0.178493	0.0726256	0.0380209	0.0015106	0.0142003	0.0020155	0.0006067	0.0107294	0.0023536	0.0090083	0.0026815	0.0280587	0.0123635	0.0064301	0.0010607	0.0250102	0.0030723	0.0022269	0.156486	0.0086909	0.0018721	0.0014482	0.0008111	0.0148276	0.069198	0.0012615	0.0011065
CD011-D	Wild	Wild	Crab	7	Crown Point	21	0.0238502	0.0015962	0.0099601	0.002753	0.268564	0.0004303	0.0231092	0.0011671	0.0134548	0.0066678	0.00174	0.0205889	0.0025128	0.0011163	0.00313	0.14271	0.0576564	0.0509381	0.0027537	0.0073563	0.0031746	0.0002911	0.0048475	0.0028758	0.0084535	0.0076568	0.0080245	0.0145799	0.0065373	0.0008887	0.0173956	0.0020897	0.0021659	0.153156	0.0105768	0.0011114	0.0035788	0.0015312	0.0097472	0.0959471	0.0024755	0.0008401
CD025-A	Wild	Wild	Crab	9	Crown Point	37	0.0198142	0.001867	0.0155722	0.0041598	0.259932	0.0006951	0.031009	0.0013591	0.0212084	0.0113381	0.0019719	0.0256069	0.0052508	0.0006593	0.0043114	0.136003	0.0474889	0.0459211	0.0023123	0.0085762	0.0030121	0.0006475	0.0101156	0.0043592	0.0067317	0.0132799	0.0066948	0.0239382	0.0048135	0.0010622	0.0194811	0.0016847	0.0019057	0.149891	0.0071656	0.0005464	0.0046733	0.0016506	0.0161268	0.0756465	0.0013224	0.0001943
CD025-B	Wild	Wild	Crab	9	Crown Point	36	0.0247586	0.0032899	0.0168739	0.0048903	0.273964	0.000686	0.0378473	0.0017137	0.033832	0.0167761	0.0026773	0.0230213	0.0049747	0.0009682	0.0078833	0.116491	0.0548055	0.0442807	0.0021962	0.0080362	0.0022927	0.0006327	0.0089913	0.0084361	0.0055653	0.0090018	0.0095901	0.0154775	0.00469	0.0009463	0.0187542	0.0018477	0.0029436	0.133011	0.005573	0.0006616	0.0032171	0.0017744	0.011604	0.0737847	0.0009386	0.0003001
CD025-C	Wild	Wild	Crab	9	Crown Point	33	0.0243747	0.0032842	0.0147341	0.0045142	0.273967	0.0007864	0.0326243	0.0011964	0.020989	0.0110992	0.0037836	0.0252341	0.0042072	0.0011642	0.0042793	0.130396	0.0451908	0.0395592	0.0018643	0.0079183	0.0025787	0.0006611	0.0117758	0.0075377	0.005217	0.0099946	0.0068494	0.0176378	0.0054791	0.0007221	0.0151808	0.0032658	0.0027593	0.146549	0.00562	0.0007187	0.0048387	0.0015852	0.0134269	0.0849258	0.001259	0.0002517
CD025-D	Wild	Wild	Crab	9	Crown Point	40	0.0176647	0.0021526	0.0121136	0.003154	0.246706	0.0006025	0.0243243	0.0014171	0.0223984	0.0103962	0.0018736	0.0265037	0.005877	0.0008488	0.0049251	0.160297	0.0515945	0.0464684	0.002427	0.0060744	0.0024822	0.0003383	0.0035704	0.0038327	0.0080613	0.0102138	0.0156037	0.0226877	0.0064609	0.0008019	0.0162191	0.0020257	0.0016447	0.16039	0.0062069	0.0005663	0.0028168	0.0011608	0.0129478	0.0730425	0.000933	0.0001739
CD021-D	Wild	Wild	Crab	9	Sengstacken	35	0.0274239	0.0038929	0.0358771	0.0061173	0.243366	0.0006887	0.0292822	0.0019503	0.0191422	0.0099291	0.0031142	0.0456539	0.0142681	6.43e-05	0.0023851	0.143945	0.0434668	0.0376751	0.0028762	0.0069678	0.0039096	0.0010204	0.0055404	0.0036756	0.0081154	0.0131078	0.0068795	0.0170582	0.0051606	0.0011223	0.023708	0.0026369	0.0021743	0.129608	0.0094073	0.0011384	0.0012041	0.0019706	0.0163876	0.0572663	0.0103893	0.0004339
CD021-B	Wild	Wild	Crab	9	Sengstacken	40	0.006224	0.0010583	0.0160352	0.0031264	0.223536	0.0002239	0.0128745	0.0007233	0.0141151	0.0081586	0.0002656	0.0417535	0.0104961	0.0003459	0.0023532	0.180823	0.049171	0.0369542	0.00262	0.0067092	0.0018037	0.0002161	0.0032666	0.0005918	0.0094914	0.0042474	0.0050397	0.0091924	0.0069542	0.0005629	0.0301806	0.0023892	0.0011564	0.179406	0.0122392	0.0005327	0.0004892	0.0016823	0.0177779	0.0833791	0.0116857	0.000148
CD012-B	Wild	Wild	Crab	7	Sengstacken	18	0.0094575	0.0013698	0.0131156	0.0031832	0.245453	0.0002015	0.0162768	0.000769	0.0130987	0.0086577	0.0003415	0.0324308	0.0068577	0.0003736	0.0018979	0.163179	0.0460245	0.037447	0.0023018	0.0069093	0.0013118	0.0002926	0.0041084	0.0010998	0.0082052	0.0057602	0.0048127	0.0123252	0.0058221	0.0006476	0.0258939	0.0025693	0.0014631	0.177056	0.0100237	0.0008185	0.0008513	0.0015958	0.0170191	0.0960946	0.0126554	0.0002275
CD012-D	Wild	Wild	Crab	7	Sengstacken	27	0.0108732	0.0015028	0.0158339	0.002969	0.255376	0.0002121	0.015967	0.0007392	0.0184632	0.0098587	0.0005212	0.0342015	0.0060992	0.0003542	0.003529	0.15174	0.0469908	0.0321417	0.0021088	0.0063954	0.0011009	0.0002783	0.0047315	0.0018005	0.0067625	0.0064799	0.0062132	0.0148934	0.0072471	0.0006429	0.0226929	0.0032163	0.0022966	0.16981	0.008167	0.0005004	0.0009571	0.0022035	0.0151211	0.096568	0.012277	0.0001631
CD013-B	Wild	Wild	Crab	7	Valino	31	0.0292461	0.0039335	0.0187128	0.0059955	0.254458	0.0007491	0.0289815	0.001262	0.0369882	0.0184888	0.002036	0.023828	0.0048501	0.0005435	0.0078761	0.125712	0.0570141	0.0416701	0.0025471	0.008197	0.0022048	0.0004975	0.0087088	0.0098677	0.0063705	0.0090816	0.0114532	0.0184123	0.0076518	0.0006664	0.0167867	0.0030245	0.0038771	0.114446	0.0065126	0.0010241	0.0014295	0.0022421	0.0115421	0.0804006	0.0102397	0.0004699
CD028-C	Wild	Wild	Crab	9	Valino	35	0.004475	0.0006729	0.0096222	0.002398	0.264259	0.0002895	0.0117906	0.0005401	0.013986	0.0064652	0.0001536	0.0252703	0.0038083	0.0009601	0.0017534	0.154505	0.051535	0.0419112	0.0023393	0.0105589	0.0015885	0.0003388	0.010233	0.0016066	0.0079289	0.0032526	0.0058195	0.0089568	0.0072087	0.0006078	0.0214054	0.0022339	0.0016573	0.180376	0.009956	0.0004132	0.000374	0.0013131	0.0120294	0.10241	0.012869	0.0001273
CD021-A	Wild	Wild	Crab	9	Sengstacken	39	0.0057372	0.001151	0.0167549	0.003109	0.229515	0.0002698	0.0152232	0.0006924	0.0144239	0.0074371	0.0004266	0.0434564	0.0121776	0.0001856	0.0022642	0.169553	0.0477119	0.0405998	0.0024155	0.008718	0.0020221	0.0003337	0.0053868	0.0010105	0.0091096	0.0047382	0.0059304	0.008109	0.0051793	0.000793	0.0377999	0.0023245	0.0013706	0.174914	0.0119175	0.0006748	0.0006461	0.0017548	0.0157476	0.0775856	0.0106487	0.0001814
CD012-C	Wild	Wild	Crab	7	Sengstacken	23	0.016754	0.0018786	0.0114288	0.0016673	0.289031	0.0004219	0.0304137	0.0010547	0.0070926	0.002422	0.0023775	0.0184618	0.0043165	6.39e-05	0.0010338	0.126424	0.0680284	0.0405187	0.0019079	0.0169564	0.0022847	0.001532	0.0110445	0.0042072	0.0091984	0.0016693	0.0081768	0.006891	0.007412	0.0014427	0.0281933	0.0057069	0.0022396	0.150751	0.0120957	0.0001334	0.0010472	0.0023111	0.0065714	0.0816463	0.0125362	0.0006556
CD013-A	Wild	Wild	Crab	7	Valino	37	0.0216886	0.0026732	0.0148063	0.0055727	0.252952	0.0005211	0.0222862	0.0009	0.0397585	0.0197112	0.0005267	0.0237456	0.0040958	0.0004621	0.0084168	0.121287	0.0552219	0.042299	0.0021572	0.0077073	0.0017849	0.0002063	0.0079097	0.0046506	0.0065488	0.0125355	0.011257	0.0216184	0.0097318	0.0005491	0.0181444	0.0036257	0.0035863	0.123998	0.0078455	0.0008141	0.0011776	0.0027615	0.01408	0.0882757	0.0116616	0.0004484
CD021-C	Wild	Wild	Crab	9	Sengstacken	37	0.0071615	0.0012402	0.0160893	0.0022936	0.234468	0.0004154	0.0185263	0.0007135	0.0102572	0.0052417	0.00069	0.0356431	0.0118375	0.0001125	0.0013112	0.146554	0.0489994	0.0384109	0.0019158	0.0106219	0.0025474	0.0004498	0.0075817	0.0013084	0.0082262	0.0053922	0.0056735	0.006196	0.0051996	0.0009244	0.0351043	0.0023235	0.0017087	0.194814	0.0119126	0.0003063	0.0005896	0.0015567	0.0169135	0.0859655	0.0125265	0.0002773
CD028-D	Wild	Wild	Crab	9	Valino	34	0.0034829	0.0006242	0.0049788	0.0022319	0.220715	0.000247	0.0088195	0.0003935	0.0146981	0.0074478	8.3e-05	0.0209578	0.0022861	0.000951	0.00259	0.154491	0.0660807	0.0486196	0.0023652	0.0095411	0.00134	0.0001568	0.0058651	0.0007785	0.0082119	0.0035624	0.0073557	0.0086138	0.0073428	0.0005529	0.0291465	0.0029429	0.0016513	0.201108	0.0095271	0.0007962	0.0011854	0.001661	0.0134111	0.109383	0.0136423	0.0001603
CD013-C	Wild	Wild	Crab	7	Valino	25	0.0151405	0.0018783	0.0144761	0.0032406	0.245834	0.0003618	0.0197463	0.000781	0.0237448	0.0107665	0.0008283	0.0267646	0.0060994	0.0003861	0.004414	0.128423	0.0552374	0.0378756	0.0021608	0.0083343	0.0021838	0.0004276	0.006915	0.0040979	0.0075518	0.011798	0.0097471	0.0205997	0.0103921	0.0007834	0.0209293	0.004336	0.0032631	0.152708	0.0076695	0.0005893	0.0010445	0.0024758	0.0137588	0.0993193	0.0126663	0.0002496
CD012-A	Wild	Wild	Crab	7	Sengstacken	25	0.0314036	0.0034019	0.0287565	0.0043029	0.253728	0.0009205	0.0318506	0.0016122	0.0144627	0.0087183	0.0032211	0.031558	0.0116544	0.000153	0.0023051	0.129364	0.0505782	0.0366212	0.002621	0.0095461	0.002696	0.0016645	0.0084377	0.0077521	0.0071323	0.0100098	0.0082475	0.0181191	0.0050034	0.0010169	0.0212991	0.0036823	0.0027425	0.133775	0.0074395	0.0012491	0.00122	0.0021711	0.0161736	0.0729231	0.0099929	0.0004743
CD013-D	Wild	Wild	Crab	7	Valino	28	0.005448	0.000438	0.0075305	0.0016021	0.253078	0.0001947	0.0137544	0.0003727	0.0108674	0.0040002	0.000131	0.0183041	0.0023813	0.0012444	0.0019122	0.130815	0.0660221	0.0400964	0.0021956	0.0076151	0.0013732	9.47e-05	0.0024043	0.000776	0.0073261	0.0031551	0.0070483	0.008442	0.0090287	0.0004881	0.0204014	0.0022702	0.0017639	0.199542	0.0096547	0.0005511	0.0014391	0.0014919	0.0127131	0.126161	0.0155829	0.0002892
CD028-A	Wild	Wild	Crab	9	Valino	55	0.0114455	0.0010209	0.0066449	0.0013561	0.280853	0.0004237	0.0146464	0.0005129	0.0067764	0.0027722	0.0003278	0.0138747	0.0024083	0.0016828	0.0007637	0.116256	0.08828	0.0461951	0.0023946	0.0136826	0.0016801	0.0002078	0.0032418	0.0013141	0.0063194	0.0025908	0.009838	0.0069781	0.0077854	0.000646	0.021238	0.0025261	0.0016757	0.15416	0.0076835	0.0019743	0.0014916	0.0014849	0.0067507	0.130799	0.0157817	0.0015147
CD028-B	Wild	Wild	Crab	9	Valino	38	0.0040351	0.0008292	0.0119827	0.001599	0.240069	0.0001979	0.013948	0.0005878	0.0091359	0.0042539	0.0003976	0.030546	0.009188	0.0001893	0.0013437	0.14131	0.0577684	0.0339756	0.001772	0.0087293	0.0011442	0.0002731	0.003797	0.0006835	0.0067562	0.0020358	0.0052153	0.0052167	0.0052783	0.0006787	0.0378442	0.0022593	0.0010594	0.217915	0.0100001	0.0001714	0.0006885	0.0018291	0.0116253	0.101302	0.0123301	3.79e-05
1	Assay1	Algae	Crab	NA	NA	NA	0.0032168	0.0015454	0.0053286	3.31e-05	0.283774	0.0005021	0.0119667	0.0004248	0.0033554	0.0009523	0.0001378	0.006873	0.0014925	0.002876	0.0011348	0.126914	0.0698702	0.0606257	0.0007018	0.0196622	0.0003045	0.0004849	0.0291775	0.0020264	0.0118736	0.0003196	0.0076445	0.0020527	0.0111025	0.0008686	0.0238871	0.0058094	0.0018729	0.162639	0.0187697	0.0010374	0.0024148	0.0006947	0.0115896	0.10169	0.0020914	0.0002627
5	Assay1	Fish	Crab	NA	NA	NA	0.0049244	0.0032007	0.003025	0.0001076	0.299014	0.0014121	0.0222211	0.0005908	0.0047047	0.0009961	0.0001987	0.0052817	0.0021248	0.0018634	0.001017	0.126123	0.101593	0.0561516	0.0015731	0.0059924	0.0007791	6.01e-05	0.0010786	0.0003358	0.0083065	0.0005748	0.0096778	0.0031293	0.009585	0.0006036	0.0180569	0.002109	0.0010089	0.1337	0.0081702	0.000941	0.0012145	0.0009489	0.0087685	0.145755	0.001303	0.0017781
7	Assay1	Meg1	Crab	NA	NA	NA	0.002341	0.0010336	0.0039645	9.01e-05	0.247985	0.0007481	0.0140009	0.0007212	0.0069476	0.0025095	0.000179	0.0109057	0.0036502	0.0063965	0.0029769	0.129743	0.0939996	0.0587751	0.0032832	0.0058427	0.0006067	5.09e-05	0.0008735	0.0001461	0.0085406	0.0006741	0.0088346	0.0041322	0.014724	0.0002835	0.0377162	0.0018608	0.0004656	0.19371	0.0105888	0.0007337	0.0012828	0.0012285	0.0058082	0.110072	0.0013848	0.0001896
8	Assay1	Algae	Crab	NA	NA	NA	0.0041048	0.0020099	0.0053562	4.25e-05	0.277518	0.0004727	0.0121934	0.0006809	0.0030689	0.0007395	0.0001524	0.006425	0.001234	0.0028955	0.0010954	0.130582	0.0646336	0.0596656	0.0006368	0.0205534	0.000199	0.0005193	0.0320842	0.0025789	0.0134356	0.0002962	0.0081452	0.0021646	0.0120178	0.0008384	0.024867	0.006151	0.00183	0.15792	0.0230266	0.0019446	0.0027926	0.00075	0.0121853	0.0994783	0.0023501	0.0003651
9	Assay1	BV1	Crab	NA	NA	NA	0.004106	0.0014353	0.0056698	6.24e-05	0.258623	0.0007685	0.024424	0.0007303	0.0079196	0.0022612	0.0001528	0.0181084	0.0059771	0.0046995	0.0019115	0.126488	0.0836981	0.0537853	0.0026928	0.0034589	0.002146	7.13e-05	0.0010186	0.0002785	0.0090295	0.0016295	0.0083871	0.0101557	0.0128723	0.0008913	0.0240197	0.0018975	0.0018092	0.157393	0.0097341	0.0012415	0.00184	0.0023875	0.0062314	0.138606	0.0012166	0.0001699
17	Assay1	Fish	Crab	NA	NA	NA	0.0038431	0.0034118	0.0042109	0.0001018	0.293417	0.0010624	0.0158377	0.0005009	0.005991	0.0010816	0.0001921	0.0065703	0.0025118	0.0023597	0.0011514	0.122112	0.0912122	0.0548164	0.0015863	0.0059576	0.0007875	8.06e-05	0.0009897	0.0003293	0.0086401	0.0004414	0.0074379	0.0021031	0.0091455	0.0005305	0.020059	0.0020357	0.0011051	0.14548	0.0096356	0.0005857	0.001117	0.0009653	0.0072485	0.161047	0.0015694	0.0007377
21	Assay1	Feces	Crab	NA	NA	NA	0.0030615	0.0009755	0.0094249	3e-05	0.304865	0.0005255	0.0120035	0.0005393	0.0025434	0.0008956	0.0001269	0.0065989	0.0013955	0.0028166	0.0009155	0.100969	0.0588706	0.0695169	0.0007276	0.0228522	0.0005494	0.0002361	0.0193891	0.0010894	0.0118756	0.0003057	0.0079336	0.0023852	0.0117195	0.0012907	0.0259693	0.0033653	0.0022557	0.159166	0.0215137	0.0010152	0.0023447	0.0008072	0.015664	0.109506	0.0017953	0.0001697
24	Assay1	BV1	Crab	NA	NA	NA	0.0043396	0.0028408	0.0061359	7.03e-05	0.249539	0.0008642	0.0262139	0.0005558	0.00934	0.0024589	0.0002263	0.0186482	0.0074729	0.0047055	0.0021119	0.127183	0.0890027	0.0555214	0.0025709	0.0034389	0.0019116	9.4e-05	0.0008595	0.0002444	0.0106171	0.0017447	0.0082553	0.0098694	0.0113611	0.0009628	0.0265102	0.0014937	0.0016915	0.154375	0.0107488	0.0014322	0.0020703	0.0026866	0.0068488	0.13126	0.0015037	0.0002202
25	Assay1	Feces	Crab	NA	NA	NA	0.0027213	0.0018015	0.0103125	3.15e-05	0.30558	0.0006749	0.0142751	0.0005792	0.0030336	0.0009293	0.0003506	0.0083163	0.001834	0.0026293	0.0009196	0.11242	0.0582648	0.0707587	0.0007063	0.0224122	0.0003001	0.0001961	0.0167149	0.0007403	0.0115704	0.0004159	0.0080383	0.0023132	0.0103268	0.0013078	0.026316	0.0029937	0.0021404	0.157705	0.020384	0.0019879	0.0024052	0.0008456	0.0144998	0.0979533	0.00198	0.0003153
27	Assay1	Meg1	Crab	NA	NA	NA	0.0019044	0.0011843	0.0036702	7.42e-05	0.250908	0.0007225	0.0141198	0.0006501	0.0065788	0.0022961	0.0002004	0.0111891	0.0037175	0.0058549	0.0025743	0.127559	0.0904757	0.060928	0.0031287	0.0059109	0.0007547	5.17e-05	0.0008877	0.0001295	0.0081466	0.0005792	0.0082254	0.0036064	0.0146276	0.0003001	0.0372504	0.0019634	0.0005443	0.19322	0.0099629	0.000906	0.0012264	0.0012701	0.0063384	0.114861	0.0013273	0.0001734
29	Assay1	Algae	Crab	NA	NA	NA	0.0032778	0.0017457	0.0038652	3.04e-05	0.26758	0.0004856	0.0140622	0.0004638	0.0029265	0.0008792	6.73e-05	0.0062559	0.0016069	0.0042588	0.0012512	0.13066	0.0848287	0.0532276	0.0007635	0.0135067	0.0001805	0.0001766	0.0175594	0.0013691	0.0146399	0.0003552	0.0084807	0.0019475	0.0128497	0.000526	0.0274435	0.004604	0.000848	0.178759	0.02402	0.0011725	0.0027151	0.0006966	0.0044931	0.102803	0.0023321	0.0002846
30	Assay1	Feces	Crab	NA	NA	NA	0.002157	0.0014251	0.0091241	4.88e-05	0.300588	0.0005745	0.0126372	0.000623	0.0029638	0.0008663	0.0001651	0.0080176	0.0016664	0.0029253	0.0009941	0.115825	0.0629678	0.0703442	0.00067	0.022268	0.0003271	0.00023	0.0149223	0.0010966	0.0127006	0.0004085	0.0080242	0.0021949	0.0098568	0.0010271	0.0276923	0.0027199	0.0016623	0.162144	0.0222369	0.0018645	0.002315	0.0007863	0.0124879	0.0957365	0.0025529	0.000162
33	Assay1	Fish	Crab	NA	NA	NA	0.0118063	0.0055309	0.004349	0.0001823	0.290549	0.0017698	0.0320634	0.0006764	0.0059342	0.0014635	0.0006319	0.0055395	0.0024997	0.002301	0.0011719	0.108373	0.10225	0.0548672	0.0017015	0.0061813	0.0012228	0.0001711	0.0012401	0.000872	0.0059407	0.0007108	0.0093065	0.003187	0.008325	0.0007256	0.0177182	0.0020038	0.0018472	0.125551	0.0059865	0.0008788	0.00119	0.001195	0.0132569	0.1552	0.0012502	0.0023795
36	Assay1	Meg1	Crab	NA	NA	NA	0.0020567	0.0014789	0.0038431	7.4e-05	0.244776	0.0006485	0.0127147	0.0006468	0.0057161	0.0020602	0.0001238	0.0113157	0.0033866	0.0059003	0.0023763	0.13527	0.0898158	0.0544822	0.0029098	0.0057831	0.0006645	8.37e-05	0.0010356	0.0001809	0.0088701	0.0005264	0.0081306	0.0033636	0.0141925	0.000264	0.0366222	0.001879	0.0004627	0.204498	0.0109726	0.0007803	0.0013448	0.0010135	0.0051974	0.112895	0.0014068	0.0002367
39	Assay1	Algae	Crab	NA	NA	NA	0.0030312	0.0014307	0.005092	5.16e-05	0.269474	0.0004286	0.011024	0.0004096	0.0032338	0.0007907	0.00013	0.006312	0.0010501	0.0029966	0.0010757	0.125847	0.0661098	0.0612845	0.0007056	0.0211656	0.0001613	2.57e-05	0.0337763	0.0025865	0.0112322	0.0002317	0.0086993	0.0021479	0.0116889	0.000886	0.0267616	0.0058462	0.0019475	0.170579	0.0192154	0.001294	0.0023701	0.0007232	0.011303	0.104171	0.0024065	0.0003044
41	Assay1	Meg1	Crab	NA	NA	NA	0.0030434	0.001844	0.0044754	9.39e-05	0.249082	0.0008828	0.0176476	0.000883	0.0081249	0.0028834	0.0002303	3.44e-05	0.0044487	0.0060192	0.0039243	0.130241	0.0943659	0.06312	0.003723	0.0058998	0.0008413	5.68e-05	0.0008457	0.0002062	0.0084202	0.0008695	0.0093272	0.0049512	0.0147522	0.0002888	0.0401849	0.0018052	0.0004555	0.188111	0.0091687	0.0008092	0.0012288	0.0012563	0.0064444	0.107702	0.0011736	0.0001332
43	Assay1	Fish	Crab	NA	NA	NA	0.003917	0.0030547	0.0034889	0.0001101	0.296488	0.0014535	0.0205747	0.000549	0.00662	0.0011321	0.0001584	0.0061986	0.0029009	0.0021955	0.0015528	0.121535	0.0998036	0.0569525	0.0018125	0.0055409	0.0008424	8.62e-05	0.001039	0.0002233	0.0079397	0.0004801	0.0082233	0.0026736	0.0100616	0.0006731	0.0203958	0.0023613	0.0011791	0.134251	0.0088846	0.0009652	0.0011269	0.0010169	0.0095308	0.149433	0.0013441	0.0012303
44	Assay1	BV1	Crab	NA	NA	NA	0.0035721	0.0013883	0.0055447	5.23e-05	0.264584	0.0004978	0.0247191	0.0005069	0.0075698	0.0021673	0.000129	0.0167526	0.005721	0.0042803	0.0018133	0.12193	0.0891192	0.0536631	0.0023702	0.0034968	0.0019579	5.09e-05	0.001031	0.0002684	0.0095511	0.0014874	0.0079691	0.0091647	0.0105127	0.0008501	0.0224296	0.0015837	0.0018226	0.158254	0.010618	0.001616	0.001774	0.002405	0.006762	0.138728	0.0010979	0.0001889
46	Assay1	BV1	Crab	NA	NA	NA	0.003986	0.00203	0.0054787	5.59e-05	0.261648	0.000735	0.0227208	0.0006727	0.0077782	0.0022978	0.0001583	0.0198644	0.0055074	0.0041918	0.0018035	0.132455	0.0803604	0.0554683	0.0026685	0.0035984	0.0021794	5.94e-05	0.0009945	0.0002965	0.0091957	0.0016935	0.0078117	0.010254	0.0121732	0.0008756	0.0222715	0.0016353	0.0016349	0.154984	0.010637	0.0015001	0.0020716	0.0023967	0.0061107	0.136274	0.0012726	0.0001996
50	Assay1	Algae	Crab	NA	NA	NA	0.0062802	0.0013996	0.004362	4.55e-05	0.272012	0.0005582	0.0147901	0.0003207	0.0026934	0.0008756	0.0004717	0.0066415	0.0015507	0.003054	0.0011351	0.133323	0.0721869	0.0550587	0.0007955	0.0188722	0.0002225	0.0004348	0.0320998	0.0023294	0.012486	0.0003747	0.0078715	0.0021559	0.0134306	0.0008502	0.0264487	0.0063819	0.0018208	0.161218	0.0198665	0.0014599	0.0024923	0.0007168	0.0091401	0.09932	0.0021768	0.0002765
52	Assay1	Meg1	Crab	NA	NA	NA	0.0023791	0.0016243	0.0034111	8.11e-05	0.256092	0.0006886	0.0170509	0.0006073	0.0056154	0.0019666	0.0001839	0.0093506	0.0032852	0.0047018	0.0022234	0.130645	0.0872322	0.0619969	0.0028916	0.0054919	0.0007786	6.73e-05	0.0009461	0.0001317	0.0077211	0.000562	0.0084149	0.003681	0.0138793	0.0002705	0.036131	0.001951	0.0005038	0.193629	0.009358	0.0010778	0.0012679	0.0012099	0.0061726	0.113363	0.0012065	0.0001579
54	Assay1	BV1	Crab	NA	NA	NA	0.0069514	0.0030357	0.0073001	7.65e-05	0.251963	0.0010424	0.0331718	0.0008886	0.011868	0.0034582	0.000223	0.0229638	0.0076411	0.0045943	0.0027046	0.13127	0.083453	0.0567065	0.0029804	0.0033166	0.0026934	7.05e-05	0.0009501	0.0004116	0.0083163	0.0036408	0.0100309	0.0189776	0.0121677	0.0012308	0.022296	0.001382	0.0022615	0.128049	0.007813	0.0011687	0.0024048	0.0030921	0.0083949	0.127706	0.0011474	0.0001872
56	Assay1	Feces	Crab	NA	NA	NA	0.0027654	0.0015813	0.0135964	3.54e-05	0.286792	0.0006232	0.014234	0.0007684	0.0025061	0.0008812	8.3e-05	0.0070521	0.0015071	0.0026224	0.0008864	0.105752	0.0607878	0.0762418	0.0006505	0.0270692	0.0006063	0.000225	0.0224692	0.001118	0.0132556	0.0004313	0.0074097	0.0025939	0.0095493	0.0015667	0.0276788	0.0028918	0.002865	0.154549	0.0244835	0.0009667	0.0027322	0.0006881	0.0185458	0.096469	0.0022377	0.0002319
61	Assay1	Feces	Crab	NA	NA	NA	0.0024662	0.0010463	0.0106328	2.65e-05	0.305898	0.0005376	0.0124836	0.0005336	0.0024239	0.0008299	0.0001288	0.0074799	0.0014524	0.0029255	0.0009946	0.108533	0.0581963	0.0696688	0.0006606	0.0247477	0.0004038	0.0002171	0.0217104	0.0013405	0.0134823	0.0003375	0.007235	0.0022417	0.0113625	0.0013625	0.0294865	0.0025617	0.0025696	0.15585	0.0236163	0.001164	0.0025866	0.0006191	0.0154433	0.0924756	0.0020115	0.0002571
65	Assay1	Fish	Crab	NA	NA	NA	0.002769	0.003332	0.0035216	7.98e-05	0.282134	0.0009872	0.0135776	0.0003945	0.0044849	0.0012195	0.000173	0.0079935	0.0023231	0.0033831	0.0012508	0.126943	0.0867326	0.0492032	0.0014977	0.0060516	0.0006418	7.15e-05	0.0014806	0.0002005	0.0090012	0.0006601	0.0073702	0.0025212	0.0129551	0.0005733	0.0233157	0.0032141	0.0010177	0.167645	0.0112665	0.0005289	0.0011902	0.0009456	0.0080013	0.147034	0.0017045	0.0006095
2	Assay2	Neo	Crab	NA	NA	NA	0.011005	0.0052037	0.0044828	0.0010057	0.272612	0.0021244	0.0269182	0.0014191	0.0040069	0.0012301	0.0030381	0.0096317	0.0019143	0.001108	0.0003874	0.149816	0.0763261	0.0688963	0.0021901	0.0088965	0.0009156	0.0002254	0.0025052	0.0011156	0.0056314	0.000176	0.007085	0.0014004	0.0069566	0.0004448	0.0231293	0.0020466	0.0005693	0.183623	0.0058711	0.0006263	0.0006654	0.0001378	0.0015096	0.0922217	0.0108237	0.0001072
3	Assay2	Meg2	Crab	NA	NA	NA	0.0057591	0.0012502	0.0064086	0.0006872	0.279007	0.0010225	0.0096941	0.0003993	0.0028035	0.0006118	4.94e-05	0.0125054	0.0013052	0.0009472	0.0002738	0.129298	0.0674738	0.0507726	0.0029292	0.0136299	0.0006538	5.82e-05	0.0040922	0.0005008	0.0037789	0.0005339	0.0078865	0.0013386	0.0148513	0.0003988	0.0199382	0.0067602	0.0013163	0.165453	0.0049777	0.0002746	0.0004995	0.000131	0.0016217	0.160237	0.0177322	0.0001383
5	Assay2	Neo	Crab	NA	NA	NA	0.0118983	0.0023495	0.0034956	0.0006842	0.259955	0.0018429	0.0167847	0.0009701	0.0034334	0.0010932	0.0020244	0.0109779	0.0016524	0.0012811	0.000277	0.148148	0.0786747	0.0657053	0.0027041	0.0081249	0.0009546	0.0002592	0.0020596	0.0010775	0.0042458	0.0001352	0.006625	0.0015054	0.008022	0.0003605	0.0268401	0.0022871	0.0005413	0.195144	0.005328	0.0001612	0.0005196	5.94e-05	0.0014455	0.107905	0.0123611	8.65e-05
7	Assay2	Neo	Crab	NA	NA	NA	0.0065512	0.0056535	0.0043108	0.0011277	0.253014	0.0014445	0.0146827	0.0024891	0.0049675	0.0014257	0.0005177	0.0105297	0.0015043	0.0013663	0.0002111	0.153503	0.0753969	0.0686489	0.0021254	0.0082398	0.0007187	0.0001267	0.0021236	0.000294	0.0050413	0.0001485	0.0071716	0.0015096	0.0081221	0.0002272	0.0314002	0.0022293	0.0004183	0.195999	0.0068869	0.0003051	0.0006776	0.0002159	0.0013397	0.104577	0.0125917	0.0001667
12	Assay2	Mys	Crab	NA	NA	NA	0.0022169	0.0005228	0.0034751	0.0004705	0.294948	0.001036	0.0079738	0.00032	0.002489	0.0009344	1.8e-05	0.0139473	0.0016177	0.0004715	0.0003708	0.133845	0.0792594	0.0442137	0.00107	0.0131491	0.0004557	3.29e-05	0.0023065	6.14e-05	0.0047842	2.14e-05	0.007494	0.0011166	0.0139747	0.000248	0.0254291	0.0044114	0.0006376	0.170182	0.0056534	0.0002686	0.000481	5.89e-05	0.001467	0.142226	0.0160708	0.0002693
13	Assay2	Meg2	Crab	NA	NA	NA	0.0051875	0.0011609	0.0053866	0.0004647	0.269615	0.0009043	0.0088004	0.0002961	0.0023721	0.0005312	9.65e-05	0.0122845	0.0015014	0.0009481	0.0004268	0.135235	0.0758846	0.0536864	0.0025049	0.012687	0.0004702	8.28e-05	0.0034907	0.0002709	0.0037947	0.0003764	0.008047	0.0010769	0.0139251	0.0002386	0.0205098	0.0065989	0.000744	0.167653	0.0052266	0.0002915	0.0005286	4.01e-05	0.0010785	0.157991	0.0174248	0.0001665
16	Assay2	Meg2	Crab	NA	NA	NA	0.0149998	0.0038281	0.0096741	0.0012354	0.257342	0.0016497	0.0200407	0.0009984	0.0054447	0.001088	0.0001618	0.0131311	0.0022414	0.0017346	6.03e-05	0.112749	0.0730621	0.0574655	0.0042148	0.0156443	0.0012097	0.0001592	0.0057659	0.0020071	0.0041891	0.0021708	0.0121583	0.003374	0.0177993	0.0007189	0.0185978	0.0093683	0.0028603	0.136953	0.003798	0.0009997	0.0006955	0.0001015	0.0027189	0.15997	0.0172216	0.0003979
19	Assay2	Mys	Crab	NA	NA	NA	0.0045648	0.0019232	0.0035923	0.0005872	0.281792	0.0012211	0.010923	0.0004439	0.0022525	0.0009415	0.0003194	0.0128671	0.001666	0.0004807	0.0005593	0.137007	0.0809448	0.0507936	0.0009558	0.012548	0.000403	7.48e-05	0.0024088	0.0002688	0.0049869	6.04e-05	0.0071191	0.0008837	0.0113906	0.0002263	0.0267922	0.0034916	0.0004478	0.172305	0.0062797	0.0002661	0.0004893	4.1e-05	0.0011718	0.138217	0.0161112	0.0001816
20	Assay2	Neo	Crab	NA	NA	NA	0.0039217	0.0032729	0.0035891	0.0007053	0.24705	0.000997	0.0140489	0.0008098	0.0045725	0.0012447	8.19e-05	0.012086	0.0022223	0.0016479	0.0001306	0.144504	0.0774459	0.0683631	0.0031339	0.0071932	0.0011267	0.0001002	0.0019365	0.0001896	0.0053278	0.000378	0.0070609	0.0018384	0.0089207	0.0003232	0.0303792	0.0023638	0.0007751	0.19018	0.0072547	0.0002731	0.0008064	0.0001225	0.0024995	0.126655	0.0143104	0.0001574
22	Assay2	Meg2	Crab	NA	NA	NA	0.0056914	0.0012111	0.0071103	0.0006713	0.26398	0.0011405	0.0122227	0.0004792	0.0030288	0.0006143	4.36e-05	0.0139346	0.0018987	0.0011612	0.0003142	0.124735	0.0693464	0.0524674	0.0032555	0.0133321	0.0006223	8.04e-05	0.0042558	0.0006296	0.0037604	0.0008349	0.0079848	0.0017009	0.0155096	0.0003005	0.0207675	0.0079139	0.0013095	0.159943	0.0045222	0.0002904	0.0004363	8.25e-05	0.0020354	0.172006	0.0182475	0.0001292
23	Assay2	Meg2	Crab	NA	NA	NA	0.0053826	0.0012149	0.00704	0.0005945	0.265261	0.0009648	0.0128351	0.0007285	0.0036171	0.0006342	4.13e-05	0.0130399	0.0019755	0.0010133	0.0001627	0.121584	0.0709362	0.0581957	0.003788	0.0121921	0.0007068	0.0001254	0.0042131	0.0006285	0.00367	0.0008081	0.0080272	0.0016299	0.0152411	0.0004566	0.0199949	0.0083123	0.0015007	0.163219	0.0045068	0.0004139	0.0005967	0.0002713	0.0031151	0.163627	0.0175525	0.0001819
24	Assay2	BV2	Crab	NA	NA	NA	0.0025732	0.0012371	0.0089589	0.0038021	0.248466	0.0012721	0.0150496	0.0002419	0.022497	0.0088719	0.0002056	0.013267	0.0036551	0.0044188	0.0005948	0.126075	0.06873	0.0468399	0.0017033	0.0057165	0.0004861	8.41e-05	0.0026579	0.0001384	0.0040049	0.0022293	0.0107706	0.0062758	0.0104187	0.0004046	0.0266927	0.0026149	0.0013495	0.181107	0.0054107	0.0002283	0.0007681	0.0015212	0.0063249	0.136819	0.0154204	9.71e-05
31	Assay2	Neo	Crab	NA	NA	NA	0.0040452	0.0033693	0.0034278	0.0009315	0.247273	0.0010544	0.0124408	0.0008367	0.0040777	0.0010788	0.00012	0.0119441	0.0018074	0.0013423	0.0003611	0.152864	0.0816139	0.067696	0.0028009	0.0069346	0.0007907	0.0001216	0.001903	0.0002373	0.0047073	0.0001273	0.0070514	0.0017669	0.0067809	0.0003715	0.0261719	0.0023035	0.0005291	0.204536	0.0061196	0.0001354	0.0006674	0.0002307	0.0019999	0.114162	0.0131807	8.63e-05
32	Assay2	Mys	Crab	NA	NA	NA	0.0028992	0.0019531	0.0033764	0.0004661	0.289678	0.0010463	0.0105783	0.0004696	0.0024312	0.000761	5.1e-05	0.013312	0.0019352	0.00039	0.0005693	0.12423	0.0832908	0.0497094	0.0011205	0.0122682	0.0004059	6.6e-05	0.002478	0.0001274	0.0053436	7.76e-05	0.0074713	0.0010412	0.0118234	0.0002669	0.0240164	0.0044494	0.0006631	0.168803	0.0060468	0.0002479	0.0005928	4.45e-05	0.0015061	0.147258	0.0165086	0.0002262
35	Assay2	BV2	Crab	NA	NA	NA	0.0025021	0.0006992	0.0071209	0.0027686	0.245083	0.000605	0.0161463	0.0002192	0.0160625	0.0053156	2.15e-05	0.0131831	0.0034258	0.0038734	4.85e-05	0.139403	0.0738775	0.0483942	0.001782	0.0066656	0.0005408	8.12e-05	0.0031062	0.0002539	0.0046801	0.0032944	0.0101905	0.005276	0.0108999	0.0005271	0.0301225	0.002745	0.0015829	0.176237	0.006839	0.0001879	0.0009499	0.0011483	0.0064295	0.132803	0.0147709	0.0001356
37	Assay2	BV2	Crab	NA	NA	NA	0.0027947	0.0009994	0.0080697	0.0036582	0.248897	0.000914	0.015717	0.0002498	0.0209392	0.00769	0.0002973	0.0133589	0.0034747	0.0042187	0.0001992	0.121106	0.0728781	0.0475699	0.0020662	0.0062741	0.0006946	7.08e-05	0.0028868	0.0003063	0.0039799	0.0030865	0.0091732	0.0044948	0.0104759	0.0003714	0.0285528	0.0020553	0.001201	0.184789	0.0055989	0.0003465	0.0008302	0.0011067	0.005336	0.137705	0.0154656	0.0001003
40	Assay2	Mys	Crab	NA	NA	NA	0.0111283	0.0018568	0.0044936	0.0009406	0.276912	0.002805	0.0206801	0.0005841	0.0025162	0.0009518	0.0034947	0.0138317	0.002175	0.0003965	0.0008579	0.119321	0.0794341	0.0456844	0.0009715	0.0129519	0.0005534	0.0001429	0.0031973	0.001365	0.0052353	4.69e-05	0.0069727	0.0011866	0.0130952	0.0002273	0.0241401	0.0049515	0.0005598	0.173273	0.0069172	0.0001918	0.0005171	0.0001075	0.0017395	0.137417	0.0159449	0.0002301
41	Assay2	BV2	Crab	NA	NA	NA	0.0044665	0.0013189	0.0104158	0.0036692	0.24354	0.0009587	0.0198201	0.0004466	0.0241735	0.0088956	0.0010362	0.0150387	0.0044854	0.0047711	0.0006227	0.116816	0.0675045	0.0441962	0.0026408	0.006237	0.0005801	0.0001329	0.0037727	0.0007051	0.0031973	0.0020035	0.0089772	0.0059652	0.0113913	0.0005543	0.0265047	0.0029025	0.0016382	0.181046	0.0041052	0.000164	0.0006441	0.0014452	0.0077573	0.139984	0.0153613	0.0001139
42	Assay2	BV2	Crab	NA	NA	NA	0.0058992	0.0007605	0.0089676	0.0029969	0.24923	0.0007926	0.0187896	0.0003173	0.0213059	0.0074128	0.0015108	0.0141958	0.0046856	0.0041223	0.000649	0.121201	0.0676774	0.0461738	0.0018782	0.0061021	0.0005377	0.0001602	0.0034991	0.0009418	0.0035602	0.001634	0.0092869	0.004396	0.009767	0.0004135	0.0240229	0.0025134	0.001252	0.192623	0.004561	0.0002292	0.000591	0.0013022	0.0060405	0.133063	0.0147982	0.0001394
44	Assay2	BV2	Crab	NA	NA	NA	0.0019702	0.0003865	0.0082425	0.0033334	0.249025	0.0001732	0.0101639	0.000184	0.0247405	0.0099152	5.01e-05	0.0148154	0.0029378	0.0049215	0.0004714	0.127182	0.0680887	0.0434089	0.0026511	0.0058935	0.0005981	7.88e-05	0.0035289	0.0001847	0.003912	0.0018445	0.0089491	0.0062038	0.0114848	0.0003898	0.024146	0.0029158	0.0014821	0.190489	0.0049912	0.0001801	0.0006247	0.0011441	0.0055034	0.13753	0.0151913	7.3e-05
46	Assay2	BV2	Crab	NA	NA	NA	0.0047879	0.0041299	0.0162976	0.0083404	0.231261	0.0017735	0.0366876	0.0018184	0.0435069	0.0171756	0.0002644	0.0152003	0.0075714	0.0083541	0.0003106	0.106675	0.084232	0.0475203	0.0043959	0.0054106	0.001208	0.0001675	0.0039857	0.0007743	0.0034273	0.0069315	0.0128144	0.0170914	0.011545	0.0010399	0.0237955	0.0025801	0.0028327	0.126352	0.00316	0.0003164	0.0007231	0.0038255	0.014139	0.105733	0.0116794	0.0001647
47	Assay2	Mys	Crab	NA	NA	NA	0.0023873	0.0008419	0.0032487	0.0009125	0.288679	0.0007019	0.0082662	0.0003437	0.0033541	0.0011672	5.17e-05	0.0143008	0.0016571	0.000603	0.0006003	0.122359	0.0772681	0.0428705	0.0010684	0.0118191	0.0004113	1.01e-05	0.0025364	0.0001127	0.0050409	3.32e-05	0.0072512	0.0009186	0.0124616	0.0002379	0.0290732	0.0040747	0.0005306	0.174532	0.0067388	0.0002392	0.0005216	9.49e-05	0.0016538	0.153314	0.0174694	0.0002438
BV1	Assay2	FoodBV	Diet	NA	NA	NA	0.0199822	0.0007256	0.0127078	0.0081823	0.307061	0.0004142	0.0183367	0.0009208	0.0270319	0.0103146	0.0007076	0.012696	0.0006045	0.001758	0.0005883	0.142618	0.0326872	0.0189645	0.0013185	0.0085864	0.0010405	0.0003522	0.0109353	0.0110824	0.0018428	0.0238236	0.0158492	0.0195893	0.0052573	0.0005964	0.0124026	0.0013025	0.0039432	0.100283	0.0005089	0.0003683	6.86e-05	0.0046817	0.0151095	0.130899	0.0138303	2.77e-05
PC1	Assay2	FoodPC	Diet	NA	NA	NA	0.0278415	0.0039933	0.0238503	0.0034841	0.368966	0.0011972	0.0282867	0.0018861	0.0087685	0.0046358	0.0014068	0.0352724	0.0040284	0.0014926	0.0002562	0.204275	0.103449	0.0262012	0.0013149	0.0249472	0.0003863	3.1e-05	0.0077748	0.0006497	0.0082706	0.0371926	0.0059218	0.0145075	0.0023416	0.0002396	0.0035471	9.3e-05	0.0002903	0.0177333	0.0052586	0.0009152	0.0004906	0.0027094	0.0048909	0.008846	0.0021382	0.000219
MEG1	Assay2	FoodMeg	Diet	NA	NA	NA	0.0906084	0.0051843	0.0201809	0.001562	0.262159	0.0023363	0.0403773	0.0020646	0.0049781	0.0010528	0.0017817	0.0105414	0.001964	0.0011349	0.0002126	0.0776705	0.0550519	0.0359233	0.0030456	0.0176438	0.0012787	0.0007643	0.018599	0.0262609	0.00447	0.0032549	0.0101383	0.0048823	0.0048491	0.0004642	0.0090976	0.0044983	0.0054164	0.124269	0.0027273	0.0019773	0.0005662	0.0001432	0.0038872	0.123225	0.0131412	0.0006164
SHR1	Assay2	FoodMysid	Diet	NA	NA	NA	0.0182911	0.0011742	0.0105109	0.0015218	0.345057	0.0005524	0.0218676	0.0011022	0.0048091	0.0031368	0.0016946	0.0184192	0.0020113	0.0005662	0.0001875	0.0643238	0.0799132	0.0271671	0.0011113	0.0180646	0.001028	0.0004453	0.007339	0.0022328	0.0023084	0.000932	0.0062187	0.0023109	0.0038343	0.0004454	0.0164679	0.0017671	0.0025012	0.158672	0.0013888	0.0003827	0.00043	0.0003374	0.0034674	0.148635	0.0165164	0.000857
DT1	Assay2	FoodDT	Diet	NA	NA	NA	0.0269813	0.0032211	0.0177925	0.0012854	0.312277	0.003442	0.0161607	0.0013231	0.0016394	0.002134	0.0015992	0.0077301	0.0051191	0.0004042	0.0004042	0.226897	0.240871	0.0162686	0.0010344	0.0422155	0.0006502	0.0015691	0.0128316	0.0017398	0.0159975	0.0006051	0.0012151	0.0002636	0.0001406	0.0010695	0.0005875	8.03e-05	0.0004419	0.0061233	0.0119805	0.000344	0.0005423	9.29e-05	0.0006678	0.0023123	0.0116717	0.0002737
NEO1	Assay2	FoodNeo	Diet	NA	NA	NA	0.0335353	0.0028733	0.0059062	0.0015854	0.285507	0.0009639	0.0512394	0.0015331	0.0070442	0.0026895	0.0030133	0.0094744	0.0017735	0.0018532	0.0005388	0.0975136	0.0787213	0.0565294	0.0028238	0.0096296	0.0025466	0.0008328	0.0047889	0.0093719	0.0063844	0.0020421	0.0049892	0.0059147	0.0021651	0.0008087	0.0158345	0.0008838	0.0030316	0.197215	0.0051335	0.0009534	0.0021391	0.0003156	0.0034525	0.0677611	0.0081077	0.000579
BV2	Assay2	FoodBV	Diet	NA	NA	NA	0.0230024	0.0007949	0.0140114	0.0088473	0.272034	0.0040442	0.0202889	0.0011073	0.0296038	0.0113336	0.0007138	0.0139253	0.0007518	0.0022379	0.0008694	0.134427	0.0224111	0.0206633	0.0016563	0.0072179	0.0013143	0.0003896	0.0125914	0.0150248	0.0013485	0.0272325	0.01744	0.0211942	0.0068486	0.0008451	0.0150138	0.0017007	0.0053572	0.111061	0.000441	0.0004662	6.15e-05	0.0054508	0.0192035	0.132792	0.0142359	4.64e-05
PC2	Assay2	FoodPC	Diet	NA	NA	NA	0.0342675	0.0044545	0.0284671	0.0038857	0.345964	0.0027587	0.0372099	0.0017126	0.0097047	0.0053007	0.002069	0.0374908	0.0043471	0.0015318	0.000487	0.167051	0.0521931	0.0280197	0.0014241	0.0124785	0.000697	0.00016	0.0046191	0.0010056	0.0055724	0.0541639	0.0077722	0.018938	0.0040293	0.0001522	0.0067275	0.0004663	0.0007318	0.0640945	0.0061932	0.0004552	0.0008653	0.0035511	0.0098723	0.0247835	0.0041995	0.0001328
MEG2	Assay2	FoodMeg	Diet	NA	NA	NA	0.0899959	0.0063397	0.023249	0.0019693	0.246969	0.0030657	0.039547	0.0026133	0.0053554	0.0013305	0.0024791	0.0127816	0.0032747	0.0013365	0.0002028	0.0831958	0.0515224	0.0351576	0.0036276	0.0190139	0.0015756	0.0010467	0.0208522	0.0305744	0.0052289	0.0050038	0.0113376	0.0055906	0.0055052	0.0007805	0.0099553	0.0054297	0.0065172	0.112247	0.0031453	0.0025287	0.000738	0.0002267	0.0053932	0.118865	0.0134524	0.0009793
SHR2	Assay2	FoodMysid	Diet	NA	NA	NA	0.0208414	0.0012497	0.0095867	0.0012451	0.340763	0.0007567	0.0235846	0.0010628	0.0036814	0.0021093	0.0016424	0.0165242	0.0017654	0.0004012	0.0002751	0.0749708	0.0614149	0.0290427	0.0009578	0.0240046	0.0011947	0.0006785	0.0159328	0.0075147	0.0029718	0.0008995	0.005673	0.001873	0.0045215	0.0005443	0.0174745	0.0033713	0.0049917	0.150506	0.0017226	0.0006385	0.0004302	0.0002326	0.0049528	0.140823	0.0161312	0.0010418
DT2	Assay2	FoodDT	Diet	NA	NA	NA	0.0363333	0.0043802	0.0180956	0.0019716	0.301186	0.0027185	0.0191697	0.001483	0.0021223	0.0010525	0.0014701	0.0076929	0.00401	0.0006134	0.0020793	0.237912	0.236509	0.0126715	0.000254	0.0373041	0.0003939	0.0003616	0.0120107	0.0019394	0.0148584	0.0003078	0.0009492	7.32e-05	6.03e-05	0.0010439	0.0001248	0.0004047	0.0007426	0.0069546	0.0108677	0.0003056	9.26e-05	0.0014034	0.0003121	0.0035063	0.013526	0.0007318
NEO2	Assay2	FoodNeo	Diet	NA	NA	NA	0.0339332	0.0031607	0.0065962	0.0017803	0.26062	0.0012819	0.0488822	0.0018272	0.0082781	0.0031024	0.0033336	0.0113806	0.0022507	0.0024272	0.0007152	0.106921	0.0746751	0.0578878	0.0035271	0.0104724	0.0031385	0.0010272	0.0053911	0.0105727	0.008828	0.0025867	0.0059647	0.0076085	0.0028692	0.0010343	0.0211534	0.0012265	0.0038547	0.190019	0.0064107	0.0010076	0.0025591	0.000473	0.0037537	0.0680288	0.0085551	0.0008841
BV1A	Assay2	FoodBV	Diet	NA	NA	NA	0.0222162	0.0008528	0.0149007	0.0093921	0.257554	0.0031247	0.0193611	0.0010734	0.0355881	0.0146811	0.0004621	0.0167859	0.0009793	0.0032712	0.000714	0.153089	0.0193283	0.0202413	0.0018921	0.0070571	0.0011393	0.0004143	0.0126997	0.0153802	0.0013999	0.0254835	0.0164945	0.0275331	0.0065973	0.0008117	0.0150813	0.0018177	0.0055318	0.109978	0.0004256	0.0004375	2.78e-05	0.0053325	0.0194889	0.118206	0.0130054	0.0001492
BV2A	Assay2	FoodBV	Diet	NA	NA	NA	0.0231599	0.0007666	0.0145653	0.0090149	0.249601	0.0035649	0.0203036	0.0011299	0.0310767	0.0131207	0.0005405	0.0154531	0.00103	0.0028204	0.0007371	0.153009	0.0199338	0.0211523	0.0015747	0.0067957	0.0011095	0.0004278	0.0132316	0.0159645	0.0012382	0.0264758	0.0175068	0.0267931	0.0056204	0.0008258	0.0159005	0.0019103	0.0058183	0.115978	0.0003463	0.000459	1.08e-05	0.0054802	0.0199355	0.122169	0.01329	0.0001581
BV3	Assay2	FoodBV	Diet	NA	NA	NA	0.0219112	0.000795	0.0140379	0.0087577	0.26023	0.000511	0.021962	0.0009705	0.0334342	0.0137583	0.0004346	0.0156931	0.0004525	0.0030878	1.98e-05	0.150076	0.0202676	0.019154	0.0017349	0.0063747	0.0010608	0.0003344	0.0119745	0.0143349	0.0013325	0.0418245	0.0161038	0.0275274	0.0064725	0.0009634	0.013886	0.0017292	0.0052571	0.107695	0.0003674	0.0004404	1.61e-05	0.0051817	0.018481	0.118339	0.0128949	0.0001203
DT1A	Assay2	FoodDT	Diet	NA	NA	NA	0.0353804	0.0145065	0.0701136	0.0041638	0.305032	0.0047352	0.0793369	0.0041908	0.0041398	0.0036675	0.0061211	0.0126078	0.0165704	0.0005766	0.0005045	0.0613145	0.0614729	0.0304883	0.0006569	0.0167979	0.0003724	0.0016337	0.007245	0.0037081	0.0216854	6.38e-05	0.0018537	0.001946	0.0005901	9.8e-06	0.0048395	0.0001832	0.0010639	0.061834	0.0590073	0.0006059	0.0016239	3.98e-05	0.0017583	0.0123142	0.0835217	0.0017223
DT2A	Assay2	FoodDT	Diet	NA	NA	NA	0.0350894	0.0142203	0.0681821	0.0044536	0.316076	0.0045394	0.0763885	0.0047135	0.0044692	0.0036255	0.0053858	0.0125934	0.0150909	0.0001802	0.0005588	0.0780206	0.0666678	0.0302304	0.0002105	0.0171207	0.000162	0.0008013	0.0074744	0.0033898	0.0217398	7.8e-05	0.0029108	0.0016079	0.0001386	6.9e-06	0.0043159	0.0001481	0.0008429	0.0505234	0.055567	0.0006991	0.001607	4.3e-06	0.0010889	0.0092521	0.078601	0.0012241
DT3	Assay2	FoodDT	Diet	NA	NA	NA	0.0381744	0.0152011	0.0748572	0.0045737	0.321847	0.0053892	0.0798311	0.0051621	0.0050777	0.0039448	0.0058847	0.0128838	0.0163449	0.0002541	0.000455	0.0711808	0.0647752	0.0291958	0.0002946	0.0161896	4.81e-05	0.0010991	0.0072548	0.0030281	0.0216801	0.0004508	0.0018243	0.0009801	2.87e-05	0.0002034	0.0039761	0.0002178	0.0003909	0.0476427	0.0560498	0.0001486	0.0010493	0.0002305	0.0010198	0.0076558	0.0726125	0.0008923
MEG1A	Assay2	FoodMeg	Diet	NA	NA	NA	0.0850502	0.006231	0.023119	0.0018646	0.249989	0.0026863	0.0385664	0.0022968	0.0064359	0.0012859	0.001928	0.0134963	0.0027446	0.0013438	6.32e-05	0.0912564	0.0522985	0.0347653	0.0033722	0.0180359	0.0012101	0.0009112	0.0196989	0.0273651	0.0050608	0.0038701	0.0112654	0.0052627	0.005143	0.0007869	0.0096532	0.0055325	0.0058249	0.111856	0.0031445	0.0025548	0.0006724	0.0002025	0.0059095	0.12262	0.0136616	0.0009652
MEG2A	Assay2	FoodMeg	Diet	NA	NA	NA	0.0853955	0.0064679	0.023827	0.00198	0.247972	0.0027266	0.0384912	0.0019119	0.0068491	0.0013954	0.002125	0.0139344	0.0029218	0.0013543	4.69e-05	0.0913528	0.051697	0.0343085	0.0035302	0.0182871	0.001293	0.0009703	0.0200799	0.0276183	0.0052977	0.003785	0.0116321	0.0056067	0.0055816	0.0008357	0.010104	0.0059502	0.0059606	0.110956	0.0032051	0.0026689	0.0007944	0.000202	0.0061651	0.120171	0.0135558	0.0009918
MEG3	Assay2	FoodMeg	Diet	NA	NA	NA	0.0844466	0.0061814	0.0230983	0.0018878	0.252124	0.0028043	0.0389389	0.0022751	0.0060374	0.0012715	0.001949	0.0137167	0.002814	0.001332	1.45e-05	0.0928592	0.0512369	0.0348909	0.003497	0.017929	0.0012363	0.0009149	0.0195921	0.0270275	0.0049527	0.0039351	0.0111671	0.0053023	0.005252	0.0007887	0.0097211	0.0056108	0.0057664	0.111356	0.0029926	0.002514	0.0006975	0.0002031	0.005761	0.121436	0.013521	0.0009472
SHR1A	Assay2	FoodMysid	Diet	NA	NA	NA	0.019363	0.0011564	0.0090845	0.0011825	0.33405	0.000745	0.0226192	0.0008616	0.0038129	0.0022082	0.0015741	0.0173345	0.0017582	0.0005392	2.13e-05	0.0853765	0.0591612	0.0284894	0.0010333	0.0234344	0.0012713	0.0006872	0.0155905	0.0071768	0.0041241	0.0003273	0.0052475	0.0020218	0.0043507	0.0006355	0.0218735	0.0035786	0.004741	0.145451	0.0030848	0.000682	0.0004848	0.0002056	0.005443	0.140982	0.017008	0.0012273
SHR2A	Assay2	FoodMysid	Diet	NA	NA	NA	0.0204581	0.0012608	0.0098357	0.0012895	0.333187	0.0006583	0.022851	0.001144	0.0040036	0.002309	0.0016091	0.0181097	0.0017486	0.0005993	3.55e-05	0.0842951	0.0584086	0.0285807	0.0010502	0.024006	0.0012829	0.0006987	0.0162018	0.0075706	0.003558	0.0002248	0.0053119	0.0020272	0.0042848	0.0006362	0.0207263	0.0036386	0.0048339	0.143108	0.0023712	0.0007413	0.00055	0.000229	0.0057101	0.142566	0.0169195	0.0013693
SHR3	Assay2	FoodMysid	Diet	NA	NA	NA	0.0204531	0.0012972	0.0101097	0.0013437	0.332103	0.0006172	0.0226074	0.0010965	0.0041367	0.0023813	0.0015663	0.0185627	0.0019594	0.0006216	2.99e-05	0.0843168	0.0586993	0.0285212	0.0009594	0.0240367	0.0012994	0.0007007	0.0160476	0.0074369	0.0036416	0.0002993	0.0055236	0.0021234	0.0047675	0.0006711	0.019374	0.0036819	0.0047307	0.141359	0.002368	0.0007406	0.0005363	0.0002531	0.0063265	0.144138	0.0170973	0.0014647
NEO1A	Assay2	FoodNeo	Diet	NA	NA	NA	0.0390268	0.003995	0.0074337	0.0020698	0.258602	0.0006986	0.0501311	0.0020722	0.0096353	0.003749	0.0039688	0.013379	0.0023468	0.0025283	3.9e-06	0.114431	0.0694184	0.055755	0.0038981	0.0103305	0.0032351	0.0011797	0.0056219	0.0125166	0.0070972	0.0024722	0.0054003	0.006896	0.0024353	0.0010642	0.0186873	0.0011391	0.0037666	0.176432	0.0063841	0.0010795	0.0024861	0.0002693	0.0050782	0.0731303	0.0091998	0.000955
NEO2A	Assay2	FoodNeo	Diet	NA	NA	NA	0.0393945	0.0039568	0.0074759	0.0020822	0.257535	0.0007695	0.0502513	0.0020494	0.0095665	0.0036796	0.0039523	0.0130582	0.0023004	0.0025604	3.97e-05	0.112766	0.0692711	0.0555286	0.0040463	0.0105103	0.0032327	0.0011692	0.005706	0.0127343	0.0065809	0.0025843	0.0054158	0.0068219	0.002441	0.0010918	0.0190896	0.0011755	0.0038043	0.177915	0.0057012	0.0010787	0.0022798	0.0003609	0.0051447	0.0748019	0.0091828	0.0008928
NEO3	Assay2	FoodNeo	Diet	NA	NA	NA	0.0380019	0.0038716	0.0072912	0.0020299	0.265078	0.0009528	0.0506375	0.0019051	0.0093794	0.0035753	0.0037583	0.0128513	0.002215	0.0023491	0.000139	0.114537	0.070256	0.0560949	0.0037885	0.0099455	0.0030576	0.0011115	0.0053554	0.0117699	0.0068695	0.0021609	0.0054116	0.0068494	0.0025094	0.0010795	0.0186789	0.0011172	0.0035987	0.182707	0.0057864	0.0009423	0.0022167	0.0003016	0.0042985	0.0674762	0.0071993	0.0008455
PC1A	Assay2	FoodPC	Diet	NA	NA	NA	0.0258733	0.0036381	0.0265736	0.0031332	0.246485	0.0014524	0.0329348	0.0013279	0.0099209	0.0052724	0.0018358	0.0361595	0.0041754	0.0014004	0.0001737	0.128729	0.0245538	0.0246297	0.0012487	0.0088981	0.0005529	0.0002782	0.0047271	0.0020051	0.0039172	0.0587214	0.0085719	0.030859	0.0055115	0.0001621	0.0129557	0.0011453	0.0012914	0.147614	0.0050426	0.000642	0.0002874	0.0080535	0.0290117	0.0810551	0.0083469	0.0008329
PC2A	Assay2	FoodPC	Diet	NA	NA	NA	0.02428	0.0035324	0.0253903	0.0030064	0.243332	0.0013486	0.0320075	0.0012939	0.0101177	0.0052558	0.0017629	0.0357343	0.0039655	0.0017054	4e-06	0.130397	0.0244143	0.0241956	0.00111	0.0086248	0.0005967	0.0002506	0.004492	0.0019398	0.0039688	0.0727794	0.0083061	0.0315292	0.005402	0.0001677	0.0126357	0.0010339	0.0012579	0.145309	0.0052102	0.0005239	0.0002153	0.0077283	0.0277483	0.0786775	0.0080995	0.0006495
PC3	Assay2	FoodPC	Diet	NA	NA	NA	0.025627	0.0035478	0.026321	0.0031455	0.250202	0.0020369	0.033648	0.0014046	0.0101244	0.0052629	0.0018471	0.0360356	0.0042807	0.0013943	0.0003258	0.128533	0.0254399	0.0250123	0.0011107	0.0089669	0.0006301	0.0003241	0.0043987	0.0019409	0.0040013	0.0528008	0.0088301	0.0314812	0.0046247	0.0001476	0.0126733	0.0011481	0.0012994	0.148645	0.0049347	0.000641	0.0002999	0.0079472	0.0286226	0.0812082	0.0082437	0.0008914

## Sheet: Metadata
SampleID	Unique ID given to each sample within each experiment
Experiment	Unique experiment ID. "Wild" = crabs collected in wild. "Assay 1" = Dietary FA Integration Experiment. "Assay2" = Trophic Modification Experiment
Treatment	Diet treatment fed to each crab. Treatment codes with "Food" prefix are for foods fed to crabs.
Type	Crab tissue or diet material fed to crabs
Month	Month of collection for wild crabs
Location	Location of collection for wild crabs
CWmm	Carapace width in mm for wild crabs
c14.0	Proportion (% of total FA identified)
i15.0	Proportion (% of total FA identified)
c15.0	Proportion (% of total FA identified)
i16.0	Proportion (% of total FA identified)
c16.0	Proportion (% of total FA identified)
c16.1n9	Proportion (% of total FA identified)
c16.1n7	Proportion (% of total FA identified)
c16.1n5	Proportion (% of total FA identified)
i17.0	Proportion (% of total FA identified)
a17.0	Proportion (% of total FA identified)
c16.2n4	Proportion (% of total FA identified)
c17.0	Proportion (% of total FA identified)
c17.1n9	Proportion (% of total FA identified)
i18.0	Proportion (% of total FA identified)
a18.0	Proportion (% of total FA identified)
c18.0	Proportion (% of total FA identified)
c18.1n9	Proportion (% of total FA identified)
c18.1n7	Proportion (% of total FA identified)
c18.1n6	Proportion (% of total FA identified)
c18.2n6	Proportion (% of total FA identified)
c18.2	Proportion (% of total FA identified)
c18.3n6	Proportion (% of total FA identified)
c18.3n3	Proportion (% of total FA identified)
c18.4n3	Proportion (% of total FA identified)
c20.0	Proportion (% of total FA identified)
c20.1n11	Proportion (% of total FA identified)
c20.1n9	Proportion (% of total FA identified)
c20.1n7	Proportion (% of total FA identified)
c20.2n6	Proportion (% of total FA identified)
c20.3n6	Proportion (% of total FA identified)
c20.4n6	Proportion (% of total FA identified)
c20.3n3	Proportion (% of total FA identified)
c20.4n3	Proportion (% of total FA identified)
c20.5n3	Proportion (% of total FA identified)
c22.0	Proportion (% of total FA identified)
c22.1n9	Proportion (% of total FA identified)
c22.1n7	Proportion (% of total FA identified)
c22.4n6	Proportion (% of total FA identified)
c22.5n3	Proportion (% of total FA identified)
c22.6n3	Proportion (% of total FA identified)
c24.0	Proportion (% of total FA identified)
c24.1n9	Proportion (% of total FA identified)
