# Supplementary material for: Juvenile Dungeness crabs (Metacarcinus magister) selectively integrate and modify the fatty acids of their experimental diets
Source: Philos Trans R Soc Lond B Biol Sci. 2020 Jun 15;375(1804):20200038. doi: 10.1098/rstb.2020.0038 (PMC7333968; doi:10.1098/rstb.2020.0038)
Supplement: Data S2 Crab Size [file rstb20200038supp3.xlsx]

## Sheet: MoltData
SampleID	Assay	Treatment	Instar1Week	Instar1Size	Instar2Week	Instar2Size	Instar3Week	Instar3Size	Instar4Week	Instar4Size	WeekDead
1	DietSwitch	Algae	NA	NA	1	7.6	2	10.1	NA	NA
2	DietSwitch	BV1	NA	NA	1	8.4	1	12.1	4	16.3	5
3	DietSwitch	Algae	NA	NA	1	8.6	1	11.7	NA	NA
4	DietSwitch	Fish	NA	NA	1	8.7	2	11.6	5	15.7
5	DietSwitch	Fish	NA	NA	1	9	0	11.6	4	17
6	DietSwitch	Feces	NA	NA	1	9.7	1	13.2	NA	NA
7	DietSwitch	Meg1	NA	NA	1	8.7	2	11.8	5	15.6
8	DietSwitch	Algae	NA	NA	1	8.7	1	11.7	NA	NA
9	DietSwitch	BV1	NA	NA	1	9	1	12	5	16
10	DietSwitch	Meg1	NA	NA	1	8.1	1	11.3	5	16.4
11	DietSwitch	Algae	NA	NA	1	8.2	1	11.4	NA	NA
12	DietSwitch	Fish	NA	NA	1	9	2	12.1	5	16.1
13	DietSwitch	Fish	NA	NA	1	8.9	2	11.8	5	15.5
14	DietSwitch	Meg1	NA	NA	1	8.4	0	11.4	4	16
15	DietSwitch	Meg1	NA	NA	1	8.5	1	12.1	5	15.3
16	DietSwitch	Fish	NA	NA	1	8.8	0	11.8	4	16.8
17	DietSwitch	Fish	NA	NA	1	9.2	1	12	5	15.7
18	DietSwitch	Algae	NA	NA	1	8.7	1	12.3	NA	NA
19	DietSwitch	Fish	NA	NA	1	7.8	2	10.9	5	13.6
20	DietSwitch	Meg1	NA	NA	1	8.4	1	12.1	4	16.1
21	DietSwitch	Feces	NA	NA	1	9	1	12.9	NA	NA
22	DietSwitch	Fish	NA	NA	1	9.4	1	12.2	5	NA	5
23	DietSwitch	BV1	NA	NA	1	9.7	1	13	4	17.1
24	DietSwitch	BV1	NA	NA	1	8.7	2	11.9	5	15.6
25	DietSwitch	Feces	NA	NA	1	9	1	12.8	NA	NA
26	DietSwitch	Algae	NA	NA	1	9.1	1	12.2	NA	NA
27	DietSwitch	Meg1	NA	NA	1	8.8	2	12.4	6	18.5
28	DietSwitch	Fish	NA	NA	1	9	1	12.2	4	15.7
29	DietSwitch	Algae	NA	NA	1	9.4	2	12.2	NA	NA
30	DietSwitch	Feces	NA	NA	1	9.5	2	13.1	NA	NA
31	DietSwitch	Feces	NA	NA	1	8.7	1	12.7	NA	NA
32	DietSwitch	BV1	NA	NA	1	8.8	2	12	5	16.8
33	DietSwitch	Fish	NA	NA	1	9.1	1	12.5	4	17.2
34	DietSwitch	Algae	NA	NA	1	8.6	1	12.1	NA	NA
35	DietSwitch	Feces	NA	NA	1	9.1	2	12.6	NA	NA
36	DietSwitch	Meg1	NA	NA	1	9.2	2	12.5	5	16.9
37	DietSwitch	Meg1	NA	NA	1	8.3	1	11.9	6	16.5
38	DietSwitch	BV1	NA	NA	1	8.4	2	11.8	5	15.9
39	DietSwitch	Algae	NA	NA	1	8.4	1	11.5	NA	NA
40	DietSwitch	Meg1	NA	NA	1	9.3	1	13.5	5	17.3
41	DietSwitch	Meg1	NA	NA	1	9.2	2	12	5	15.7
42	DietSwitch	Fish	NA	NA	1	9.2	1	13.3	5	NA	5
43	DietSwitch	Fish	NA	NA	1	8.6	1	11.4	4	15.4
44	DietSwitch	BV1	NA	NA	1	9.5	2	13	5	17.4
45	DietSwitch	Feces	NA	NA	1	8.1	1	11.6	NA	NA
46	DietSwitch	BV1	NA	NA	1	8.7	1	12.1	4	15.3
47	DietSwitch	BV1	NA	NA	1	9	2	13.1	NA	NA	3
48	DietSwitch	BV1	NA	NA	1	9.3	1	11.6	4	16.9
49	DietSwitch	Algae	NA	NA	1	8.8	2	10.9	NA	NA
50	DietSwitch	Algae	NA	NA	1	9.1	0	11.2	NA	NA
51	DietSwitch	Feces	NA	NA	1	8.6	1	11.9	NA	NA
52	DietSwitch	Meg1	NA	NA	1	8.5	1	11	5	13.8
53	DietSwitch	Algae	NA	NA	1	8.2	1	11.6	NA	NA
54	DietSwitch	BV1	NA	NA	1	9.2	1	12.4	4	17
55	DietSwitch	Meg1	NA	NA	1	9	1	12.7	5	17
56	DietSwitch	Feces	NA	NA	1	8.3	2	10.6	NA	NA
57	DietSwitch	Feces	NA	NA	1	8.9	2	12.2	NA	NA
58	DietSwitch	Feces	NA	NA	1	8.3	1	11.7	NA	NA
59	DietSwitch	Meg1	NA	NA	1	9.2	NA	NA	NA	NA	2
60	DietSwitch	BV1	NA	NA	1	8.9	1	12.5	NA	NA	4
61	DietSwitch	Feces	NA	NA	1	9.5	1	13.6	NA	NA
62	DietSwitch	Feces	NA	NA	1	8.6	1	12	NA	NA
63	DietSwitch	Algae	NA	NA	1	8.6	2	11.5	NA	NA
64	DietSwitch	BV1	NA	NA	1	8.7	2	10.6	NA	NA
65	DietSwitch	Fish	NA	NA	1	8.3	1	11.1	NA	NA
1	TrophMod	DT	1	6.6	NA	NA	NA	NA	NA	NA	2
2	TrophMod	Neo	1	6.9	NA	NA	NA	NA	NA	NA
3	TrophMod	Meg2	1	7.4	NA	NA	NA	NA	NA	NA
4	TrophMod	Neo	1	7	NA	NA	NA	NA	NA	NA	2
5	TrophMod	Neo	1	6.9	NA	NA	NA	NA	NA	NA
6	TrophMod	DT	1	7.3	NA	NA	NA	NA	NA	NA	2
7	TrophMod	Neo	1	7.5	NA	NA	NA	NA	NA	NA
8	TrophMod	DT	1	6.8	NA	NA	NA	NA	NA	NA	2
9	TrophMod	BV2	1	7.7	NA	NA	NA	NA	NA	NA	6
10	TrophMod	Mys	1	6.9	NA	NA	NA	NA	NA	NA
11	TrophMod	Meg2	1	6.6	NA	NA	NA	NA	NA	NA
12	TrophMod	Mys	1	6.9	NA	NA	NA	NA	NA	NA
13	TrophMod	Meg2	1	6.5	NA	NA	NA	NA	NA	NA
14	TrophMod	DT	1	7	NA	NA	NA	NA	NA	NA	2
15	TrophMod	DT	1	6.8	NA	NA	NA	NA	NA	NA	2
16	TrophMod	Meg2	1	7.4	NA	NA	NA	NA	NA	NA
17	TrophMod	PC	1	7.2	NA	NA	NA	NA	NA	NA	2
18	TrophMod	PC	1	7	NA	NA	NA	NA	NA	NA	2
19	TrophMod	Mys	1	7.2	NA	NA	NA	NA	NA	NA
20	TrophMod	Neo	1	7.4	NA	NA	NA	NA	NA	NA
21	TrophMod	PC	1	6.6	NA	NA	NA	NA	NA	NA	2
22	TrophMod	Meg2	1	7.3	5	9.7	NA	NA	NA	NA
23	TrophMod	Meg2	1	6.6	NA	NA	NA	NA	NA	NA
24	TrophMod	BV2	1	6.9	NA	NA	NA	NA	NA	NA
25	TrophMod	PC	1	7	NA	NA	NA	NA	NA	NA	2
26	TrophMod	Mys	1	7.3	NA	NA	NA	NA	NA	NA	2
27	TrophMod	Meg2	1	7.4	NA	NA	NA	NA	NA	NA
28	TrophMod	PC	1	7.1	NA	NA	NA	NA	NA	NA	2
29	TrophMod	Meg2	1	6.5	NA	NA	NA	NA	NA	NA	2
30	TrophMod	Mys	1	6.7	NA	NA	NA	NA	NA	NA	5
31	TrophMod	Neo	1	7	NA	NA	NA	NA	NA	NA
32	TrophMod	Mys	1	7	NA	NA	NA	NA	NA	NA
33	TrophMod	PC	1	6.7	NA	NA	NA	NA	NA	NA	6
34	TrophMod	Neo	1	6.1	NA	NA	NA	NA	NA	NA
35	TrophMod	BV2	1	7.5	NA	NA	NA	NA	NA	NA	6
36	TrophMod	DT	1	6.9	NA	NA	NA	NA	NA	NA	2
37	TrophMod	BV2	1	7.5	NA	NA	NA	NA	NA	NA
38	TrophMod	PC	1	6.9	NA	NA	NA	NA	NA	NA	2
39	TrophMod	PC	1	7.3	NA	NA	NA	NA	NA	NA	5
40	TrophMod	Mys	1	6.8	NA	NA	NA	NA	NA	NA
41	TrophMod	BV2	1	7	5	9	NA	NA	NA	NA
42	TrophMod	BV2	1	7.1	NA	NA	NA	NA	NA	NA
43	TrophMod	DT	1	6.9	NA	NA	NA	NA	NA	NA	2
44	TrophMod	BV2	1	6.9	2	9.4	NA	NA	NA	NA
45	TrophMod	DT	1	7.3	NA	NA	NA	NA	NA	NA	5
46	TrophMod	BV2	1	6.3	5	8.7	NA	NA	NA	NA
47	TrophMod	Mys	1	7.3	NA	NA	NA	NA	NA	NA
48	TrophMod	Neo	1	7.4	NA	NA	NA	NA	NA	NA	5

## Sheet: Metadata
SampleID	Unique ID given to each sample within each assay
Assay	Unique experiment ID. "DietSwitch" = Dietary FA Integration Experiment. "TrophMod" = Trophic Modification Experiment
Treatment	Diet treatment each sample was fed
Instar1Week	Week of experiment (1-6) when crab was at 1st instar stage
Instar1Size	Size in mm of crab at 1st instar stage
Instar2Week	Week of experiment (1-6) when crab molted to 2nd instar stage
Instar2Size	Size in mm of crab at 2nd instar stage
Instar3Week	Week of experiment (1-6) when crab molted to 3rd instar stage
Instar3Size	Size in mm of crab at 3rd instar stage
Instar4Week	Week of experiment (1-6) when crab molted to 4th instar stage
Instar4Size	Size in mm of crab at 4th instar stage
WeekDead	Week of experiment (1-6) when crab died
